# Supplementary material for: Genome-wide analysis of chicken snoRNAs provides unique implications for the evolution of vertebrate snoRNAs
Source: BMC Genomics. 2009 Feb 22;10:86. doi: 10.1186/1471-2164-10-86 (PMC2653536; doi:10.1186/1471-2164-10-86)
Supplement: Additional file 3 — Comparative analysis of chicken snoRNAs and their counterparts in six other vertebrates. The data provided represent the comparative analysis of chicken snoRNAs and their counterparts in human, mouse, opossum, platypus, lizard and frog. [file 1471-2164-10-86-S3.xls]

## Sheet: Additional file 3
Additional file 3. Comparative analysis of chicken snoRNAs and their counterparts in six other vertebrates.
snoRNA ID	Chr.	From	To	Length	Cognate snoRNAs
					human	mouse	opossum	platypus	chicken	lizard	frog
Guide boxC/D snoRNAs
GGgCD1	11 (+)	21753364	21753461	98	+	+	+	+	+	+	+
GGgCD2	Un (+)	42528414	42528504	91	+	+	+	+	+	-	+
GGgCD3	19 (+)	5762403	5762489	87	+	+	-	+	+	+	+
GGgCD4	19 (+)	5761843	5761933	91	+	+	+	+	+	+	+
GGgCD5a	8 (+)	30596299	30596401	103	+	+	+	+	+	+	-
GGgCD5b	8 (+)	30597825	30597929	105	+	+	+	+	+	+	-
GGgCD6	8 (+)	7732313	7732402	90	+	+	+	+	+	+	+
GGgCD7	11 (+)	20693447	20693542	96	+	-	+	-	+	+	+
GGgCD8	3 (-)	58701630	58701730	101	+	+	+	+	+	+	+
GGgCD9a	24 (+)	3114269	3114381	113	+	+	+	+	+	+	+
GGgCD9b	24 (+)	3114765	3114883	119	-	+	-	+	+	+	-
GGgCD9c	24 (+)	3115798	3115916	119	+	+	+	-	+	+	-
GGgCD10a	Un (-)	44040710	44040818	109	+	+	+	+	+	+	-
GGgCD10b	1 (+)	52608147	52608255	109	+	+	+	+	+	+	+
GGgCD11a	10 (-)	20671239	20671362	124	+	+	+	+	+	+	+
GGgCD11b	10 (-)	20672629	20672754	126	-	-	+	+	+	+	+
GGgCD12a	7 (+)	12850064	12850162	99	+	+	+	-	+	-	+
GGgCD12b	7 (+)	12851154	12851258	105	+	+	+	+	+	+	+
GGgCD13a	7 (+)	12843047	12843141	95	+	+	+	+	+	-	+
GGgCD13b	7 (+)	12847694	12847786	93	-	-	+	-	+	-	-
GGgCD14＃	17 (+)	6820226	6820316	91	-	-	-	-	+	-	-
GGgCD15a	23 (-)	441269	441372	104	+	+	+	+	+	-	-
GGgCD15b＃	23 (-)	456816	456924	109	-	-	-	-	+	-	-
GGgCD15c	23 (-)	463277	463375	99	-	-	+	-	+	-	-
GGgCD16	19 (-)	5109997	5110097	101	N	N	N	+	+	N	N
GGgCD17	2 (-)	114877279	114877364	86	+	+	+	+	+	+	+
GGgCD18a	17 (+)	7533492	7533589	98	+	+	+	+	+	+	+
GGgCD18b	17 (+)	7533938	7534031	94	+	+	+	+	+	+	+
GGgCD19a	12 (+)	735860	735948	89	+	+	+	+	+	+	N
GGgCD19b	12 (+)	738191	738276	86	+	-	+	+	+	+	N
GGgCD19c	12 (+)	739294	739379	86	-	-	+	-	+	-	N
GGgCD20	Z (-)	59903154	59903237	84	+	+	N	+	+	+	N
GGgCD21a	6 (+)	11845074	11845159	86	+	+	+	+	+	+	-
GGgCD21b*	19 (+)	4374758	4374850	93	-	-	-	-	+	-	-
GGgCD22	E22C19W28_E50C23 (+)	894541	894633	93	+	+	+	+	+	+	+
GGgCD23a	9 (+)	17011515	17011613	99	-	-	+	-	+	-	-
GGgCD23b＃	9 (+)	17012730	17012824	95	-	-	-	-	+	-	-
GGgCD24	Un (+)	42527562	42527653	92	-	-	-	-	+	-	+
GGgCD25a	27 (-)	3815173	3815261	89	-	-	-	-	+	+	-
GGgCD25b	27 (-)	3817068	3817154	87	-	-	-	-	+	+	-
GGgCD26	4 (-)	4430881	4430969	89	+	+	+	+	+	+	-
GGgCD27	5 (-)	61395760	61395860	101	+	+	+	+	+	+	+
GGgCD28	9 (-)	16375081	16375168	88	+	+	+	+	+	-	+
GGgCD29-1＃	1 (+)	52601604	52601704	101	-	-	-	-	+	-	-
GGgCD29-2	1 (+)	52606320	52606420	101	-	-	-	+	+	+	-
GGgCD30	9 (-)	16372620	16372717	98	+	+	+	+	+	-	+
GGgCD31	8 (+)	7734994	7735086	93	+	+	+	+	+	+	+
GGgCD32	8 (-)	14748794	14748908	115	+	-	+	+	+	+	-
GGgCD33a	10 (-)	20669765	20669857	93	+	+	-	-	+	+	+
GGgCD33b	10 (-)	20670083	20670172	90	-	-	+	-	+	+	-
GGgCD33c	10 (-)	20671765	20671858	94	+	+	+	+	+	+	+
GGgCD34	9 (+)	17296535	17296622	88	+	+	+	+	+	+	+
GGgCD35	7 (-)	13642716	13642810	95	+	+	+	+	+	+	+
GGgCD36a	8 (+)	7730894	7730991	98	+	-	+	+	+	-	-
GGgCD36b	8 (+)	7731146	7731243	98	+	+	+	+	[+]	[+]	[+]
GGgCD37a	8 (+)	21482668	21482759	92	+	+	+	-	+	+	-
GGgCD37b	8 (+)	21483919	21484010	92	+	+	+	-	+	+	-
GGgCD38	17 (+)	7532596	7532687	92	+	+	+	+	+	+	+
GGgCD39	8 (+)	7730458	7730561	104	+	+	+	+	+	+	+
GGgCD40	1 (+)	190096771	190096862	92	+	+	+	+	[+]	-	[+]
GGgCD41	1 (+)	190099436	190099526	91	+	+	+	+	[+]	+	[+]
GGgCD42	23 (-)	2855494	2855579	86	+	+	+	+	+	+	N
GGgCD43	8 (+)	21480640	21480739	100	+	+	-	+	+	-	-
GGgCD44	16 (+)	113193	113285	93	-	-	-	+	+	+	+
GGgCD45	28 (+)	1055196	1055297	102	-	-	+	+	+	-	+
GGgCD46a	2 (-)	119630887	119630978	92	-	+	-	+	+	+	-
GGgCD46b	2 (-)	119631560	119631648	89	-	-	-	+	+	-	-
GGgCD46c*	2 (-)	119633768	119633856	89	-	-	-	-	+	-	-
GGgCD47a	8 (+)	21480966	21481087	122	+	+	+	-	+	+	+
GGgCD47b	8 (+)	21481371	21481487	117	-	-	-	-	+	+	-
GGgCD48a	1 (-)	200049519	200049676	158	-	-	-	-	+	-	+
GGgCD48b	1 (-)	200050195	200050363	169	+	+	+	-	+	+	+
GGgCD48c	1 (-)	200051586	200051751	166	-	-	+	-	+	-	+
GGgCD49*	8 (-)	7200470	7200559	90	-	-	-	-	+	-	-
GGgCD50a	4 (+)	2100255	2100523	269	-	-	-	+	+	-	-
GGgCD50b	4 (+)	2103043	2103311	269	-	-	-	-	+	+	+
GGgCD51	8 (+)	7733653	7733747	95	+	+	+	+	+	+	+
GGgCD52	8 (+)	7729339	7729428	90	+	+	+	+	+	+	+
GGgCD53a	3 (-)	8530025	8530130	106	-	-	+	+	+	-	+
GGgCD53b	3 (-)	8531248	8531353	106	+	+	+	+	+	+	+
GGgCD54a	3 (-)	8526943	8527043	101	+	+	+	+	+	+	-
GGgCD54b	3 (-)	8535475	8535573	99	-	-	-	-	+	+	+
GGgCD55	Un (+)	42527826	42527942	117	+	+	-	+	+	+	-
GGgCD56	8 (+)	7734778	7734874	97	+	+	+	+	+	-	+
GGgCD57a	20 (+)	6433890	6433993	104	N	N	N	+	+	N	N
GGgCD57b	20 (+)	6434968	6435071	104	N	N	N	+	+	N	N
GGgCD57c	20 (+)	6435960	6436063	104	N	N	N	+	+	N	N
GGgCD57d*	20 (+)	6436613	6436719	107	N	N	N	-	+	N	N
GGgCD58a	11 (-)	1721856	1721949	94	+	+	+	+	+	-	-
GGgCD58b	11 (-)	1724925	1725020	96	+	+	+	+	+	+	+
GGgCD59	1 (-)	180618349	180618444	96	+	+	+	+	+	+	-
GGgCD60	8 (+)	7730153	7730241	89	+	+	+	+	+	[+]	[+]
GGgCD61a＃	Un (-)	41431699	41431787	89	N	N	N	N	+	N	N
GGgCD61b*	Un (-)	41432249	41432336	88	N	N	N	N	+	N	N
GGgCD61c	Z (+)	966935	967022	88	-	+	+	+	+	+	+
GGgCD61d	Z (+)	967489	967578	90	-	-	+	+	+	+	+
GGgCD61e	Z (+)	968016	968104	89	+	-	+	+	+	-	+
GGgCD62	Z (+)	965257	965345	89	+	+	+	+	+	-	+
GGgCD63	14 (-)	6454550	6454657	108	N	N	N	+	+	+	N
GGgCD64＃	18 (-)	4307548	4307639	92	N	N	N	N	+	N	N
GGgCD65	19 (-)	5110844	5110943	100	N	N	N	+	+	N	N
GGgCD66	12 (+)	738664	738750	87	-	+	+	+	+	-	N
GGgCD67	1 (-)	199344897	199345005	109	-	+	-	-	+	+	-
GGgCD68	13 (+)	2525857	2525947	91	+	-	-	-	+	-	-
GGgCD69a	19 (-)	5585494	5585593	100	+	+	+	+	+	-	-
GGgCD69b＃	19 (-)	5586632	5586731	100	-	-	-	-	+	-	-
GGgCD70	Z (-)	12332119	12332212	94	+	+	+	+	+	+	+
GGgCD71	8 (+)	7732713	7732801	89	+	+	+	+	+	-	+
GGgCD72a	Z (-)	6923364	6923455	92	+	+	+	+	+	+	+
GGgCD72b	Z (-)	6926184	6926275	92	+	+	+	+	+	+	-
GGgCD73	12 (+)	815950	816033	84	-	-	-	+	+	-	-
GGgCD74	1 (-)	137598634	137598763	130	+	+	+	+	+	+	N
GGgCD75	1 (-)	190113461	190113547	87	N	+	N	+	+	+	N
GGgCD76	14 (+)	1323102	1323261	160	+	+	+	+	+	+	+
GGgCD77*	8 (+)	7227575	7227683	109	-	-	-	-	+	-	-
GGgCD78	9 (+)	2129769	2130062	294	+	+	+	+	+	+	+
GGgCD79	9 (+)	2133070	2133353	284	+	+	+	+	+	+	+
GGgCD80	1 (+)	80057257	80057598	342	+	-	+	-	+	-	+
GGgCD81	19 (-)	4431439	4431558	120	+	-	+	+	+	N	N
GGgCD82	5 (+)	25578964	25579092	129	-	-	+	-	+	+	-
GGgCD83	4 (+)	88705028	88705190	163	-	-	-	+	+	+	-
Orphan boxC/D snoRNAs
GGoCD1	1 (-)	169323378	169323469	92	-	-	-	+	+	+	-
GGoCD2	15 (+)	11473713	11473816	104	+	-	-	+	+	+	-
GGoCD3	17 (-)	9503901	9504009	109	+	+	+	+	+	-	-
GGoCD4	2 (+)	30911540	30911647	108	N	N	N	-	+	+	N
GGoCD5	4 (+)	2101042	2101138	97	-	-	-	+	+	+	-
GGoCD6	4 (+)	2103792	2103888	97	-	-	-	-	+	+	+
GGoCD7	4 (+)	34371649	34371741	93	-	-	+	+	+	+	+
GGoCD8-1	Un (-)	4539547	4539633	87	N	+	N	+	+	N	N
GGoCD8-2	2 (-)	80732502	80732588	87	N	+	N	+	+	N	N
GGoCD9	Un (+)	29450531	29450637	107	+	+	-	N	+	+	-
GGoCD10	3 (-)	58703012	58703104	93	+	+	+	+	+	+	-
Guide boxH/ACA snoRNAs
GGgACA1a	2 (-)	132393001	132393133	133	+	+	+	+	+	+	N
GGgACA1b	Un (+)	28463565	28463697	133	+	+	+	+	+	+	N
GGgACA2	4 (+)	16634465	16634595	131	-	+	-	+	+	+	+
GGgACA3	11 (-)	1417784	1417918	135	+	-	+	+	+	+	-
GGgACA4a	23 (-)	5735892	5736022	131	-	-	-	+	+	+	-
GGgACA4b	23 (-)	5735242	5735371	130	+	-	+	-	+	+	-
GGgACA4c*	23 (-)	5733953	5734086	134	-	-	-	-	+	-	-
GGgACA5	1 (+)	190098606	190098736	131	+	+	+	+	[+]	[+]	[+]
GGgACA6	25 (+)	1478493	1478627	135	-	-	-	-	+	+	+
GGgACA7	1 (-)	172044792	172044919	128	+	+	+	+	+	+	+
GGgACA8	10 (-)	708187	708320	134	-	+	N	+	+	N	N
GGgACA9	11 (-)	1409568	1409702	135	+	+	+	+	+	-	-
GGgACA10	3 (+)	47465676	47465806	131	+	+	+	-	+	-	+
GGgACA11	1 (+)	190102262	190102393	132	+	+	+	+	+	+	+
GGgACA12	15 (+)	1324716	1324846	131	+	+	+	+	+	+	-
GGgACA13	1 (-)	180617842	180617973	132	+	+	+	+	+	+	+
GGgACA14	19 (+)	4852548	4852677	130	+	+	+	+	+	-	-
GGgACA15	5 (+)	52733279	52733405	127	+	+	+	-	+	+	-
GGgACA16	4 (-)	56611704	56611833	130	+	+	-	+	+	+	-
GGgACA17	6 (-)	31476544	31476674	131	+	+	+	+	+	+	-
GGgACA18*	11 (-)	1403702	1403823	122	-	-	-	-	+	-	-
GGgACA19*	Z (-)	6879266	6879393	128	-	-	-	-	+	-	-
GGgACA20	1 (+)	190097883	190098009	127	+	+	+	+	[+]	[+]	+
GGgACA21*	19 (+)	4420283	4420418	136	-	-	-	-	+	-	-
GGgACA22a	2 (+)	3908064	3908204	141	+	+	+	+	+	-	+
GGgACA22b*	2 (+)	3911653	3911789	137	-	-	-	-	+	-	-
GGgACA23	2 (+)	3912423	3912557	135	-	-	+	-	+	-	+
GGgACA24a	4 (+)	2101502	2101633	132	+	-	+	-	+	+	+
GGgACA24b*	8 (+)	7248678	7248822	145	-	-	-	-	+	-	-
GGgACA25	Z (-)	45482488	45482620	133	-	+	N	+	+	N	N
GGgACA26	9 (+)	17299627	17299754	128	+	+	+	+	+	+	+
GGgACA27	4 (+)	2104566	2104697	132	+	-	-	+	+	-	-
GGgACA28	7 (-)	13642078	13642210	133	+	+	+	+	+	+	-
GGgACA29	1 (-)	80136743	80136889	147	+	+	-	+	+	+	-
GGgACA30	9 (+)	17299290	17299419	130	+	+	+	-	+	-	+
GGgACA31	2 (+)	3952289	3952418	130	+	+	+	+	+	-	+
GGgACA32	5 (-)	16872477	16872608	132	+	-	+	-	+	+	N
GGgACA33	Z (+)	22762711	22762848	138	N	N	N	N	+	+	N
GGgACA34	1 (+)	190101789	190101911	123	+	+	+	+	+	+	+
GGgACA35	23 (-)	2856027	2856160	134	+	+	-	-	+	-	N
GGgACA36	2 (-)	44381479	44381634	156	-	-	-	+	+	-	+
GGgACA37	6 (-)	31477306	31477428	123	-	-	-	+	+	-	-
GGgACA38	1 (-)	172043877	172044010	134	+	-	+	+	+	-	-
GGgACA39a	5 (+)	14210860	14210986	127	-	-	+	-	+	+	-
GGgACA39b	5 (+)	14214239	14214357	119	+	+	-	-	+	-	-
GGgACA40	2 (-)	44380277	44380429	153	+	+	+	+	+	+	+
GGgACA41	5 (+)	10704206	10704336	131	+	+	+	+	+	-	-
GGgACA42	5 (+)	10703169	10703298	130	+	+	+	+	+	-	-
GGgACA43	14 (+)	6175088	6175219	132	-	-	-	-	+	+	+
GGgACA44a*	21 (+)	5564535	5564679	145	-	-	-	-	+	-	-
GGgACA44b*	Un (-)	50490388	50490532	145	-	-	-	-	+	-	-
GGgACA45	27 (-)	3957957	3958087	131	-	+	+	-	+	-	-
GGgACA46	17 (+)	1954662	1954796	135	+	+	+	+	+	+	+
GGgACA47	14 (-)	6172540	6172675	136	+	-	-	-	+	+	-
GGgACA48*	5 (+)	46649447	46649585	139	N	N	N	N	+	N	N
GGgACA49	10 (+)	12751553	12751681	129	+	+	+	+	+	N	-
GGgACA50	Z (-)	33371525	33371653	129	+	+	-	+	+	-	N
GGgACA51	5 (-)	48535487	48535615	129	+	+	+	+	+	+	-
GGgACA52*	4 (-)	2798931	2799077	147	-	-	-	-	+	-	-
Orphan boxH/ACA snoRNAs
GGoACA1	1 (-)	35465767	35465902	136	+	+	+	+	+	-	-
GGoACA2	1 (+)	190100390	190100519	130	+	+	+	+	[+]	[+]	[+]
GGoACA3	1 (+)	190101248	190101385	138	+	+	+	+	[+]	[+]	[+]
GGoACA4	10 (-)	20623095	20623231	137	+	+	-	-	+	-	+
GGoACA5	25 (-)	1594020	1594145	126	+	+	+	-	+	+	+
GGoACA6	3 (+)	47459933	47460063	131	-	-	+	-	+	+	+
GGoACA7	5 (-)	38714809	38714937	129	+	+	-	+	+	+	-
GGoACA8	6 (+)	10406132	10406271	140	+	+	+	+	+	+	-
GGoACA9	Un (+)	42526148	42526278	131	+	+	+	+	+	+	+
GGoACA10	4 (-)	86235236	86235367	132	+	-	+	-	+	-	-
The detailed information of the genome loci of the chicken snoRNAs is taken from the UCSC Genome Bioinformatics Site. '+: The chicken snoRNA cognate is detected and identified by snoSeeker; -: The chicken snoRNA cognate can not be detected and identified by snoSeeker; [+]: intragenic translocation; N: The information of genomic location is unavailable, so the analysis was not carried out. ＃: avia…
