# Supplementary material for: Genome-wide analysis of chicken snoRNAs provides unique implications for the evolution of vertebrate snoRNAs
Source: BMC Genomics. 2009 Feb 22;10:86. doi: 10.1186/1471-2164-10-86 (PMC2653536; doi:10.1186/1471-2164-10-86)
Supplement: Additional file 5 — Synteny analysis of the 44 snoRNA clusters between chicken and human. The data provided represent the synteny analysis of the 44 snoRNA clusters between chicken and human. [file 1471-2164-10-86-S5.xls]

## Sheet: Additional file 5
Additional file 5. Synteny analysis of 44 snoRNA clusters between chicken and human.
Cluster ID	Chicken snoRNAs	Cognate snoRNAs in human	Host gene/transcript and introns*	comments
Type I
1	GGgCD59	U102	RPL21 (intron 3)
	GGgACA13	ACA27	RPL21 (intron 4)
2	GGoCD10	U101	RPS12 (intron 3)
	GGgCD8	HBII-429	RPS12 (intron 4)
		ACA33	RPS12 (intron 5)
3	GGgACA42	ACA3	RPL27A (intron 3)
	GGgACA41	ACA3-2	RPL27A (intron 4)
4	GGgCD35	U51	EEF1B2 (intron 4)
	GGgACA28	ACA41	EEF1B2 (intron 5)
5	GGgCD28	U82	NCL (intron 5)
	GGgCD30	U20	NCL (intron 11)
		U23	NCL (intron 12)
6	GGgCD78	U87	ATG16L1 (intron 9)
	GGgCD79	U88	ATG16L1 (intron 11)
7	GGgCD58b	HBII-82/snoRD111B	SF3B3 (intron 3)
	GGgCD58a	HBII-82/snoRD111B	SF3B3 (intron 6)
8	GGgACA7	ACA31	TPT1 (intron 5)	GGgACA7 and GGgACA38 are also predicted to be located in the intron 5 and 6 of ENSGALESTG00000032755, respectively.
	GGgACA38	ACA31	TPT1 (3' UTR)
9		U43	RPL3 (intron 1)	GGgCD29-1/-2 are homologous to human U43; GGgCD29-1/-2 and GGgCD10b are also predicted to be located in the intron 3, 6 and 8 of chr1_11.94.
	GGgCD29-1	U43	RPL3 (intron 2)
	GGgCD29-2	U43	RPL3 (intron 3)
	GGgCD10b	U83A	RPL3 (intron 5)
		U83B	RPL3 (intron 7)
10		U45C	RABGGTB (intron 1)
	GGgCD5a	U45A	RABGGTB (intron 2)
	GGgCD5b	U45B	RABGGTB (intron 3)
11	GGgCD38	U24	RPL7A (intron 2)
	GGgCD18a	U36B	RPL7A (intron 4)
	GGgCD18b	U36A	RPL7A (intron 5)
		U36C	RPL7A (intron 6)
12		U42B	RPL23A (intron 1)
	GGgCD4	mgh18S-121	RPL23A (intron 2)
	GGgCD3	U42A	RPL23A (intron 3)
		Z17B	RPL23A (intron 4)
13	GGgCD34	snR39B	EIF4A2 (intron 3)
		HBI-61	EIF4A2 (intron 7)
	GGgACA30	E3	EIF4A2 (intron 8)
	GGgACA26	ACA4	EIF4A2 (intron 9)
14		ACA16	TRG11 (intron 2)
		ACA44	TRG11 (intron 3)
	GGgACA35	ACA61	TRG11 (intron 4)
	GGgCD42	HBII-420	TRG11 (intron 5)
Type-2
15	GGgACA20	ACA40	JOSD3 (intron 6)	SnoRNAs in the Ensemble novel protein coding gene ENSGALESTG00000033205 are undergone the extensively intragenetic translocation in chicken when compared to those in human JOSD3. The detailed arrangement for the snoRNAs is provided in Additional file 6.
	GGoACA2	ACA18	JOSD3 (intron 7)
	GGgCD40	mgh28S-2409	JOSD3 (intron 8)
	GGoACA3	ACA8	JOSD3 (intron 9)
	GGgACA5	ACA1	JOSD3 (intron 10)
	GGgCD41	mgh28S-2411	JOSD3 (intron 11)
	GGgACA34	ACA32	JOSD3 (intron 12)
	GGgACA11	ACA25	JOSD3 (intron 13)
16		ACA6	RPSA (intron 2)
	GGgACA36	-	RPSA (intron 3)	homologous to human ACA6
	GGgACA40	E2	RPSA (intron 4)
17		ACA5b	TBRG4 (intron 2)
	GGgACA22a	ACA5c	TBRG4 (intron 3)
		ACA5	TBRG4 (intron 4)
	GGgACA22b	-	TBRG4 (intron 7)	homologous to human ACA5
	GGgACA23	-	TBRG4 (intron 8)	homologous to human ACA5
18	GGoACA6	-	TCP1 (intron 1)	homologous to human ACA29
		ACA29	TCP1 (intron 4)
	GGgACA10	ACA20	TCP1 (intron 9)
19		HBII-234	NOP5/58 (intron 2)
	GGgCD13a	HBII-234	NOP5/58 (intron 3)
	GGgCD13b	-	NOP5/58 (intron 6)	homologous to human HBII-234
	GGgCD12a	HBII-95	NOP5/58 (intron 8)
	GGgCD12b	HBII-95	NOP5/58 (intron 9)
20	GGgCD69b	-	TSR1 (intron 8)	homologous to human HBII-296A
		HBII-296A	TSR1 (intron 10)
	GGgCD69a	HBII-296B	TSR1 (intron 11)
21	GGgCD15c	-	PUM1 (intron 9)	homologous to human HBII-251
		HBII-251	PUM1 (intron 11)
	GGgCD15b	-	PUM1 (intron 12)	homologous to human U103B
		U103B	PUM1 (intron 17)
	GGgCD15a	U103	PUM1 (intron 21)
22		U15A	RPS3 (intron 1)
	GGgCD48c	-	RPS3 (intron 4)	homologous to U15A/B
	GGgCD48b	U15B	RPS3 (intron 5)
	GGgCD48a	-	RPS3 (intron 6)	homologous to U15A/B
23	GGgCD54b	-	WDR43 (intron 3)	homologous to human U53
	GGgCD53b	HBII-316	WDR43 (intron 4)
	GGgCD53a	-	WDR43 (intron 5)	homologous to human HBII-316
	GGgCD54a	U53	WDR43 (intron 9)
		SNOR53B	WDR43 (intron 10)
24	GGgACA39a	-	NAP1L4 (intron 6)	homologous to human ACA54
	GGgACA39b	ACA54	NAP1L4 (intron 8)
25	GGgACA37	-	EIF3S10 (intron 8)	homologous to human ACA19
	GGgACA17	ACA19	EIF3S10 (intron 9)
26	GGgCD52	U74	gas5 (intron 1)
	GGgCD60	U75	gas5 (intron 2)
	GGgCD39	U76	gas5 (intron 3)
	GGgCD36a	U77	gas5 (intron 4)	mammalian U77 snoRNA might evolve from the other non-mammal vertebrate cognate U80 snoRNA with a guiding function lost
	GGgCD6	U44	gas5 (intron 5)
	GGgCD71	U78	gas5 (intron 6)
	GGgCD51	U79	gas5 (intron 8)
	GGgCD36a/b	U80	gas5 (intron 9)	GGgCD36b is intragenically translocated between GGgCD39 and GGgCD6.
	GGgCD56	U47	gas5 (intron 10)
	GGgCD31	U81	gas5 (intron 11)
27	GGgCD43	U55	RPS8 (intron 1)
	GGgCD47a	U46	RPS8 (intron 2)
	GGgCD47b	-	RPS8 (intron 3)	homologous to human U46
	GGgCD37a	U38A	RPS8 (intron 4)
	GGgCD37b	U38B	RPS8 (intron 5)
28	GGgCD23a	-	EIF4G1 (intron 11)	homologous to human HBII-142
	GGgCD23b	-	EIF4G1 (intron 14)	homologous to human HBII-142
		HBII-142	EIF4G1 (intron 20)
29	GGgCD33a	U18C	RPL4 (intron 6)
	GGgCD33b	-	RPL4 (intron 5)	homologous to human U18B
		U18B	RPL4 (intron 4)
	GGgCD11a	U16	RPL4 (intron 3)
	GGgCD33c	U18A	RPL4 (intron 2)
	GGgCD11b	-	RPL4 (intron 1)	homologous to human U16
30		HBII-108	GNL3 (intron 5)
	GGgCD19a	HBII-108	GNL3 (intron 6)
		HBII-108B	GNL3 (intron 7)
	GGgCD19b	HBII-108	GNL3 (intron 8)
		HBII-210	GNL3 (intron 9)
	GGgCD66	-		homologous to human HBII-210
	GGgCD19c	-		homologous to human HBII-108
31	GGgACA4a	-	PABPC4 (intron 6)	homologous to human ACA55
	GGgACA4b	ACA55	PABPC4 (intron 7)
	GGgACA4c	-	PABPC4 (intron 10)	homologous to human ACA55
32	GGgCD9a	U14B	HSPA8 (intron 5)
	GGgCD9b	-	HSPA8 (intron 6)	homologous to human U14B
	GGgCD9c	U14A/B	HSPA8 (intron 8)
33	GGgCD62	U58B	RPL17 (intron 1)
		U58A	RPL17 (intron 3)
	GGgCD61c	-	RPL17 (intron 4)	homologous to human U58
	GGgCD61d	-	RPL17 (intron 5)	homologous to human U58
	GGgCD61e	snoRD58C	RPL17 (intron 6)
Type-3
34	GGgCD50a	HBI-43	DKC1 (intron 4)
	GGoCD5	-	DKC1 (intron 5)
	GGgACA24a	ACA36	DKC1 (intron 8)
	GGgCD50b	HBI-43	DKC1 (intron 10)
	GGoCD6	-	DKC1 (intron 11)
	GGgACA27	ACA56	DKC1 (intron 12)
35	GGgACA3	ACA50	CNOT1 (intron 17)
	GGgACA9	ACA46	CNOT1 (intron 25)
	GGgACA18	-	CNOT1 (intron 32)	homologous to human ACA14B/A
36	GGgCD72b	snoRD121A	UBAP2 (intron 12)
	GGgCD72a	snoRD121B	UBAP2 (intron 17)
	GGgACA19	-	UBAP2 (intron 27)	homologous to human ACA40
37		HBII-55	NOL5A (intron 3)
	GGoACA9	ACA51	NOL5A (intron 5)
	GGgCD24	-	NOL5A (intron 7)
	GGgCD55	U86	NOL5A (intron 8)
		U56	NOL5A (intron 9)
	GGgCD2	U57	NOL5A (intron 10)
Type-4
38	GGgCD25b		KPNB1 (intron 4)
	GGgCD25a		KPNB1 (intron 7)
39	GGgCD49		RFWD2 (intron 7)
	GGgCD77		RFWD2 (intron 12)
	GGgACA24b		RFWD2 (intron 13)
40	GGgACA21		AP2B1 (intron 1)
	GGgCD21b		AP2B1 (intron 16)
41	GGgCD65		chicken mRNA CR391615 (intron 2)
	GGgCD16		chicken mRNA CR391615 (intron 4)
42	GGgCD57a		chicken EST BU281079 (intron 1)
	GGgCD57b		chicken EST BU281079 (intron 2)
	GGgCD57c		chicken EST BU281079 (intron 3)
	GGgCD57d		chicken EST BU281079 (intron 4)
43	GGgCD46c		chicken EST BU308261 (intron 1)
	GGgCD46b		chicken EST BU308261 (intron 2)
	GGgCD46a		chicken EST BU308261 (intron 3)
44	GGgCD61b		chicken mRNA CR352619 (intron 4)
	GGgCD61a		chicken mRNA CR352619 (intron 5)
*: The host gene or transcript of snoRNAs and the intron regions are determined according to UCSC Genome Bioinformatics site and/or Ensembl database anotation. The human nomenclature for exons and introns is used as a reference. -: Absence of human snoRNAs.
