# Supplementary material for: Genome-wide analysis of chicken snoRNAs provides unique implications for the evolution of vertebrate snoRNAs
Source: BMC Genomics. 2009 Feb 22;10:86. doi: 10.1186/1471-2164-10-86 (PMC2653536; doi:10.1186/1471-2164-10-86)
Supplement: Additional file 8 — Sequences of oligonucleotides for RT-PCR based experiment and primers for PCR of chicken 18S and 28S rRNA genes. The data show all the sequences of oligonucleotides for RT-PCR based experiment and primers for PCR of chicken 18S and 28S rRNA genes. [file 1471-2164-10-86-S8.xls]

## Sheet: Additional file 8
Additional file 8. Sequences of oligonucleotides for RT-PCR based experiment and primers for PCR of the chicken 18S and 28S rRNA genes.
Name	Sequences (5’-3')
oligonucleotides used in the construction of snoRNA cDNA libraries
dT16-TGT	TTTTTTTTTTTTTTTTNNNTGT*
dT16-TCAG	TTTTTTTTTTTTTTTTNNNNNTCAG*
dT23H2	TCTAAGCTTTTTTTTTTTTTTTTTTTTTTT
polyCM	CATTGGATCCCCCCCCCCCCCCCCCC
snoRNA-specific primers
GGgCD11a	GCTCAGCATTAACTGTTCGTCAA
GGgCD19a	CAGAGTTGGATCTTATGACTTC
GGgCD20	CAGAAAGCGTTTACAGCATC
GGgCD55	GCTCAGGGCTGGGGCTGGCA
GGgCD76	TATCAGTTTAGCTGTCACCACC
GGoCD1	GCTCAGTTCAAGTGTGGAAGAC
GGoCD2	CAACTTCTCAGAGGCTTTGGGT
GGoCD3	TCCTCAGATGGCATACAGCAAGT
GGoCD4	AATCCTTTAATCCATCAGACTTC
GGoCD5	GCATGGGGTGATAGATGAAGGT
GGoCD6	CAGCATAGGGTGATAGATGAAGG
GGoCD7	AATGTCAGAAAATGGGAAAAT
GGoCD8	GAATCAGGAAATGGATGGCA
GGoCD9	TTAATCACACGTAAACGCAG
GGoCD10	AGGTTTGTCAGACCACAGTTC
GGgACA1a	GTCACTAGCATTTTCAAAGCCAGT
GGgACA10	CCCAGCAGACAAGATGAAATAC
GGgACA28	CATTGTTTGTTACATAGAAAGTCC
GGgACA36	GGGCTGCTATCAAACTCCAATC
GGgACA38	CTTTCTTCAATCCAGACTGCCAC
GGgACA40	GGCAAGATTGACTACCAAACTCC
GGgACA43	TTATGGGAACACGGGTTTCACTC
GGgACA46	TCCCAGCCTTCGGCACAGAG
GGgACA52	ATGTCTGGAGGCAAAAAAACCC
GGoACA1	CCTCAAGTTTCACTTTCAAGAGCA
GGoACA2	ATTTGTCTTGTAGTTCTATCCCAC
GGoACA3	TCAGCAAGAATACCAGGTTTAACA
GGoACA4	GAACCATCGCACAGAAAATC
GGoACA5	TGTTGGATGGCACAGTGGGC
GGoACA6	GATACAATCAACCTTTTCCTTCAG
GGoACA7	TCTCGGTCAGACTTGATAGCAT
GGoACA8	GCTGAGAACTGAGAGCCTGAAAA
GGoACA9	CGTGTCCCCCCGGTCACAATCC
GGoACA10	TGTATTGAAAACTGTAGTGCCC
primers for PCR of the chicken 18S and 28S rRNA genes
18SN1	TCCTGCCAGTAGCATATGCT
18SN11R	TGATCCTTCCGCAGGTTCAC
28S-1453F	ACCCGAAAGATGGTGAACTATGCC
28S-2570R	ACCTTGGAGACCTGCTGCGGATAT
*: N points to any one of ATGC
